# Supplementary material for: Does monocarpic Phyllostachys nigra var. henonis regenerate after flowering in Japan? Insights from 3 years of observation after flowering
Source: PLoS One. 2023 Jun 12;18(6):e0287114. doi: 10.1371/journal.pone.0287114 (PMC10259779; doi:10.1371/journal.pone.0287114)
Supplement: S1 Data — (XLSX) [file pone.0287114.s001.xlsx]

## Sheet: Fig1
Data used for Figure 1. % of flowering culms.
2020
	1-4	4-8	8-12	12-16	16-20	20-24	24-28	28-32
1-4	100	100	66.6667	23.3333	13.6364	26.1905	14.2857	0
4-8	100	100	87.5	27.7778	50	48.1481	25	3.0303
2021
	1-4	4-8	8-12	12-16	16-20	20-24	24-28	28-32
1-4	0	0	0	0	0	0	0	0
4-8	0	0	0	0	0	0	0	0
2022
	1-4	4-8	8-12	12-16	16-20	20-24	24-28	28-32
1-4	0	12.5	33.3333	66.6667	77.2727	66.6667	42.8571	71.4286
4-8	0	0	12.5	50	28.5714	48.1481	75	63.6364
2020-2022
	1-4	4-8	8-12	12-16	16-20	20-24	24-28	28-32
1-4	100	100	100	90	90.9091	92.8571	52.381	71.4286
4-8	100	100	100	77.7778	78.5714	96.2963	100	66.6667

## Sheet: Fig2
Data used for Figure 2.
size class (cm)	Non-flowering in 2020	Flowering in 2020
-3	9	8
3-4	13	26
4-5	20	62
5-6	17	76
6-7	8	78
7-8	3	39
8-	0	5

## Sheet: Fig3
Data used for Figure ３.
no	x (m, 0-4)	y (m, 0-32
1	0.1	5.5
2	3.2	8.9
3	3.1	8.9
4	3.8	18.9
5	0.3	19
6	3.2	21.8
7	3.1	24.9
8	0.3	25
9	3.2	29.2
10	7	11.5
11	6.1	13.5
12	6	14.9
13	4.9	21.2
14	4.8	22.1
15	6.1	21.8
16	7.5	21
17	7.6	20.9
18	7.6	30.6
19	8	28.5

## Sheet: Fig4
Data used for Figure 4.
size class (cm)	Dead	Flowering	Non-flowering
20-40	10	5	3
40-60	7	20	7
60-80	19	31	16
80-100	14	44	12
100-120	13	47	8
120-140	9	40	13
140-160	11	30	10
160-180	4	19	5
180-	5	12	1

## Sheet: Fig5
Data used for Figure 5.
calendar month	Non-flowering in 2020	Flowering in 2020
J	185	149	estimated value for non-flowering culms
J
A
S
O
N
D
J	185	33
F
M
A
M
J	181	29
J
A
S
O
N
D
J
F
M
A
M
J	175	7
J
A
S
O	0	0

## Sheet: Fig6
Data used for Figure 6.
caopy openness data (%)
	0	1	3	4	5	6	7	8
0	28.7	31	11.3	7.6	9.3	10.4	8.4	9.9
1	40	36	12.1	14.3	15.4	13.5	12.3	11.8
2	19.4	17.3	14.6	13.2	11	8.5	9.8	9.9
Flowering ratio in 2020 (%)	Canopy openness (%)
0	10.625
14.2857	11.15
31.25	12.15
36.3636	11.65
20	11.325
53.8462	12
68.9655	22.9
100	33.925
2.63158	10.95
25	11.025
46.4286	12.1
50	13.475
26.3158	13.55
77.7778	13.3
100	19.95
100	28.175

## Sheet: Fig7
Data used for Figure 7.
ground cover by vegetation data (%)
	1-4	4-8	8-12	12-16	16-20	20-24	24-28	28-32
1-4	100	90	20	7	20	40	10	3
4-8	100	80	40	7	25	40	30	5
Canopy openness (%)	Ground covered by vegetation (%)
10.625	3
11.15	10
12.15	40
11.65	20
11.325	7
12	20
22.9	90
33.925	100
10.95	5
11.025	30
12.1	40
13.475	25
13.55	7
13.3	40
19.95	80
28.175	100
